# Supplementary material for: A 20-Country Comparative Assessment of the Effectiveness of Nutri-Score vs. NutrInform Battery Front-of-Pack Nutritional Labels on Consumer Subjective Understanding and Liking
Source: Nutrients. 2023 Jun 23;15(13):2852. doi: 10.3390/nu15132852 (PMC10343458; doi:10.3390/nu15132852)
Supplement: Supplementary file 1 [file nutrients-15-02852-s001.zip]

Archive with 1 entries (1 files):
- nutrients-2441827-supplementary.pdf
